# Supplementary material for: Contrasting Biogeographic Patterns of Bacterial and Archaeal Diversity in the Top- and Subsoils of Temperate Grasslands
Source: mSystems. 2019 Oct 1;4(5):e00566-19. doi: 10.1128/mSystems.00566-19 (PMC6774019; doi:10.1128/mSystems.00566-19)
Supplement: DATA SET S1 [file mSystems.00566-19-sd001.xlsx]

## Sheet: Supplementary Data 2
Supplementary Data 1:Pearson correlations between soil microbial diversity and environmental variables for different phyla in topsoil and subsoil.
			OUT richness of oligotrophic bacterial taxa							OUT richness of copiotrophic bacterial taxa							OUT richness of archaeal phyla
			Actinobacteria	Acidobacteria	Chloroflexi	Alphaproteobacteria	Armatimonadetes	Nitrospirae	Verrucomicrobia	Planctomycetes	Bacteroidetes	Gemmatimonadetes	Betaproteobacteria	Gammaproteobacteria	Firmicutes	Rare and unclassified bacteria	Crenarchaeota	Euryarchaeota	Parvarchaeota	Rare and unclassified archaea
Topsoil	Historical T anomaly		-0.62***	0.56***	-0.48**	0.32	-0.38*	-0.76***	0.77***	0.35	0.67***	-0.42*	0.47**	0.57***	-0.03	0.62***	0.14	0.34	-0.10	0.38*
	Contemporary climate	Contemporary climate PC 1	-0.81***	0.47**	-0.74***	0.36*	-0.64***	-0.73***	0.72***	0.21	0.55**	-0.75***	0.65***	0.77***	0.17	0.58***	0.28	0.19	-0.05	0.55**
		MAP	0.77***	0.44*	-0.72**	0.37*	-0.63***	-0.63***	0.62***	0.18	0.43*	-0.76***	0.64***	0.79***	0.27	0.54**	0.328122	0.10656	-0.00791472	0.53**
		MAT	0.75***	-0.50**	0.67***	-0.294931	0.54**	0.79***	-0.79***	-0.291839	-0.64***	0.62***	-0.56***	-0.62***	0.0281657	-0.59***	-0.16532	-0.277483	0.116979	-0.46**
		Aridity index	-0.80***	0.44*	-0.75***	0.344166	-0.66***	-0.70***	0.68***	0.180781	0.51**	-0.76***	0.63***	0.78***	0.196249	0.56***	0.295529	0.158412	-0.01729	0.55**
		Soil water content	-0.78***	0.45*	-0.72***	0.36*	-0.63***	-0.72***	0.70***	0.16	0.57***	-0.73***	0.65***	0.78***	0.2	0.57***	0.28	0.19	-0.04	0.56***
	Vegetation	Vegetation PC 1	-0.80***	0.46**	-0.77***	0.38*	-0.63***	-0.68***	0.72***	0.22	0.50**	-0.78***	0.64***	0.73***	0.19	0.59***	0.24	0.07	-0.13	0.50**
		Plant SR	-0.71***	0.260134	-0.81***	0.17	-0.63***	-0.62***	0.59***	0.14	0.34	-0.76***	0.41*	0.49**	0.09	0.41*	0.15	-0.07	-0.11	0.46**
		Plant AGB	-0.56***	0.39*	-0.46**	0.43*	-0.41*	-0.46**	0.54**	0.18	0.44*	-0.46**	0.58***	0.61***	0.18	0.58***	0.22	0.18	0.01	0.36*
		NPP	-0.80***	0.54**	-0.73***	0.38*	-0.60***	-0.68***	0.73***	0.25	0.51**	-0.79***	0.66***	0.77***	0.22	0.55**	0.26	0.07	-0.20	0.49**
	Soil fertility	Soil fertility PC 1	-0.63***	0.28	-0.59***	0.09	-0.61***	-0.54**	0.54**	0.15	0.39*	-0.55**	0.23	0.63***	0.10	0.57***	0.22	0.07	0.05	0.41*
		Soil TN	-0.71***	0.37*	-0.64***	0.15	-0.65***	-0.60***	0.59***	0.19	0.44*	-0.64***	0.32	0.68***	0.12	0.58***	0.20	0.04	-0.05	0.42*
		Soil TC	-0.59***	0.32	-0.56***	0.18	-0.61**	-0.52**	0.55**	0.15	0.42*	-0.54**	0.27	0.66***	0.16	0.60***	0.27	0.08	0.06	0.42*
		Soil OC	-0.71***	0.34	-0.67***	0.14	-0.65***	-0.60***	0.61***	0.15	0.45**	-0.66***	0.34	0.68***	0.12	0.58***	0.16	0.04	-0.04	0.42*
		Soil TP	-0.35	-0.00	-0.31	-0.15	-0.38*	-0.28	0.26	0.06	0.13	-0.20	-0.10	0.32	-0.05	0.36*	0.18	0.11	0.25	0.27
	Soil pH		0.65***	-0.37*	0.58***	-0.32	0.51**	0.61***	-0.52**	-0.16	-0.48**	0.52**	-0.50**	-0.59***	-0.04	-0.56***	-0.04	-0.09	0.12	-0.39*
	Soil mineral	Soil mineral PC 1	-0.45**	0.04	-0.37*	-0.15	-0.39*	-0.40*	0.35*	0.11	0.17	-0.26	0.04	0.27	-0.09	0.27	0.04	0.02	-0.01	0.21
		Silt	-0.40*	0.04	-0.35*	-0.14	-0.40*	-0.33	0.31	0.11	0.10	-0.23	0.04	0.23	-0.07	0.25	0.10	0.03	-0.0549971	0.22
		Sand	0.40*	-0.03	0.35	0.15	0.41*	0.34	-0.30	-0.11	-0.10	0.23	-0.02	-0.22	0.08	-0.25	-0.11	-0.05	0.04	-0.23
		Soil extractable Fe	-0.09	-0.11	0.03	-0.01	-0.02	-0.08	0.00	-0.08	0.15	0.08	-0.01	0.08	-0.09	0.02	-0.17	-0.24	-0.02	-0.14
		Soil extractable Al	-0.63***	0.16	-0.54**	-0.18	-0.45*	-0.58***	0.55**	0.22	0.25	-0.46**	0.09	0.38*	-0.08	0.37*	0.04	0.16	0.09	0.35*
Subsoil	Historical T anomaly		0.35	0.38*	0.33	0.59***	-0.06	0.20	0.41*	-0.20	0.55**	0.50**	0.59***	0.38*	0.14	0.37*	-0.04	-0.03	-0.19	-0.08
	Contemporary climate	Contemporary climate PC 1	0.14	0.33	0.17	0.43*	-0.06	0.23	0.45*	-0.18	0.33	0.24	0.56***	0.37*	0.03	0.32	0.03	-0.01	-0.35*	0.05
		MAP	0.0556314	0.309636	0.141159	0.342072	-0.00301981	0.225951	0.44*	-0.101954	0.208475	0.154656	0.48**	0.35*	-0.0160484	0.288986	0.036282	-0.0106172	-0.341267	0.0897596
		MAT	-0.256714	-0.341698	-0.235596	-0.52**	0.089619	-0.221021	-0.39*	0.238763	-0.51**	-0.37*	-0.59***	-0.37*	-0.132293	-0.345089	0.023132	0.045095	0.280201	0.0315492
		Aridity index	0.106634	0.314034	0.140748	0.38*	-0.0500747	0.232295	0.44*	-0.156358	0.280988	0.197877	0.54**	0.36*	0.00590312	0.297572	0.0439257	0.0105871	-0.36*	0.0679444
		Soil water content	0.13	0.3	0.15	0.40*	-0.08	0.22	0.44	-0.19	0.3	0.22	0.55***	0.36*	0.01	0.3	0.06	0.02	-0.38*	0.06
	Vegetation	Vegetation PC 1	0.12	0.35	0.21	0.42*	-0.04	0.30	0.43*	-0.17	0.34	0.21	0.58***	0.34	0.05	0.32	-0.03	0.01	-0.32	0.04
		Plant SR	-0.063792	0.143859	-0.0835595	0.131069	-0.269626	0.24671	0.319575	-0.20317	0.0907408	-0.0228235	0.40*	0.129685	-0.0527502	0.151622	0.183662	0.160961	-0.253515	0.239773
		Plant AGB	0.250554	0.43*	0.42*	0.52**	0.18563	0.324228	0.38*	-0.054895	0.46**	0.307999	0.60***	0.329402	0.169564	0.321221	-0.287914	-0.090232	-0.194748	-0.215684
		NPP	0.130942	0.338692	0.227684	0.43*	-0.000745715	0.211364	0.42*	-0.176946	0.33	0.25057	0.53**	0.41*	0.0313794	0.36*	0.00230671	-0.0469971	-0.37*	0.0672946
	Soil fertility	Soil fertility PC 1	-0.12	0.14	0.09	-0.05	-0.05	-0.17	0.15	0.17	0.02	0.16	-0.01	-0.13	-0.30	-0.11	0.16	0.25	0.11	0.19
		Soil TN	-0.148389	0.150505	0.0191735	-0.0382962	-0.0730716	-0.114913	0.194886	0.0753566	0.0993098	0.107066	0.0714798	-0.058593	-0.225561	-0.0493207	0.0247313	0.148292	-0.0772691	0.0788997
		Soil TC	-0.0965001	0.136983	0.235875	0.0400813	0.122048	-0.241129	0.0338306	0.338781	-0.241242	0.170133	-0.194779	-0.192607	-0.35*	-0.183145	0.221622	0.18661	0.338123	0.237217
		Soil OC	-0.182754	0.110929	-0.0210207	-0.0998273	-0.125225	-0.109682	0.197913	0.0519583	0.076873	0.0536756	0.0872475	-0.125909	-0.214125	-0.103956	0.0579993	0.23288	-0.112076	0.0847749
		Soil TP	0.0535461	0.0520907	0.0880471	-0.0476714	-0.057986	-0.116765	0.052818	0.1515	0.0894833	0.250191	-0.0373385	-0.079633	-0.213444	-0.0356013	0.280188	0.276817	0.332541	0.270654
	Soil pH		0.10	-0.07	0.09	-0.02	0.11	0.05	-0.25	0.26	-0.15	0.07	-0.40*	-0.10	0.00	-0.10	0.22	0.13	0.57***	0.28
	Soil mineral	Soil mineral PC 1	0.35*	0.23	0.42*	0.33	0.20	0.06	0.11	0.00	0.07	0.47**	0.16	0.09	-0.26	0.14	0.18	0.19	0.11	0.37*
		Silt	0.36*	0.232813	0.42*	0.329184	0.204788	0.0602431	0.112264	-0.00206189	0.0732589	0.47**	0.160543	0.0893541	-0.252783	0.143905	0.178232	0.181862	0.109116	0.37*
		Sand	-0.35*	-0.230653	-0.42*	-0.328424	-0.202026	-0.0571999	-0.111351	-0.000697148	-0.0675146	-0.47**	-0.156622	-0.0879481	0.255486	-0.138745	-0.182285	-0.185515	-0.10531	-0.37*
		Soil extractable Fe	-0.40*	-0.120977	-0.209813	-0.314309	-0.273352	-0.172751	-0.00799799	0.317366	-0.118458	-0.156633	-0.38*	-0.286788	-0.279604	-0.168069	0.38*	0.204779	0.47**	0.37*
		Soil extractable Al	-0.205869	-0.014238	-0.246562	-0.114178	-0.36*	-0.0611924	0.15283	0.087139	0.00895634	-0.0627081	0.0564608	-0.102794	-0.156965	-0.197126	0.190021	0.239843	0.173753	0.208773
			PD of oligotrophic bacterial taxa							PD of copiotrophic bacterial taxa							PD of archaeal phyla
			Actinobacteria	Acidobacteria	Chloroflexi	Alphaproteobacteria	Armatimonadetes	Nitrospirae	Verrucomicrobia	Planctomycetes	Bacteroidetes	Gemmatimonadetes	Betaproteobacteria	Gammaproteobacteria	Firmicutes	Rare and unclassified bacteria	Crenarchaeota	Euryarchaeota	Parvarchaeota	Rare and unclassified archaea
Topsoil	Historical T anomaly		-0.63***	0.55**	-0.38*	0.22	-0.15	-0.58***	0.68***	0.36*	0.67***	-0.50**	0.39*	0.51**	0.03	0.61***	0.13	0.16	0.15	0.23
	Contemporary climate	Contemporary climate PC 1	-0.82***	0.50**	-0.66***	0.32	-0.46**	-0.39*	0.65***	0.22	0.53**	-0.79***	0.49**	0.63***	0.24	0.58***	0.27	0.08	0.25	0.37*
		MAP	-0.79***	0.48**	-0.65***	0.36*	-0.49**	-0.30	0.57***	0.18	0.41*	-0.77***	0.49**	0.63***	0.33	0.52**	0.30	0.05	0.23	0.33
		MAT	0.76***	-0.51**	0.57***	-0.21	0.32	0.50**	-0.71***	-0.31	-0.62***	0.69***	-0.45**	-0.53**	-0.02	-0.59**	-0.18	-0.11	-0.19	-0.31
		Aridity index	-0.82***	0.47**	-0.67***	0.32	-0.49**	-0.36*	0.61***	0.19	0.49**	-0.80***	0.48**	0.62***	0.26	0.55**	0.29	0.07	0.26	0.38*
		Soil water content	-0.80***	0.47**	-0.65***	0.32	-0.45*	-0.37*	0.63***	0.17	0.53**	-0.77***	0.48**	0.63***	0.27	0.57***	0.29	0.09	0.28	0.39*
	Vegetation	Vegetation PC 1	-0.82***	0.52**	-0.71***	0.36*	-0.48**	-0.37*	0.66***	0.23	0.46**	-0.80***	0.54**	0.57***	0.23	0.58***	0.27	0.02	0.12	0.32
		Plant SR	-0.72***	0.33	-0.78***	0.20	-0.49**	-0.24	0.52**	0.16	0.30	-0.78***	0.36*	0.29	0.13	0.45**	0.29	-0.05	0.11	0.45**
		Plant AGB	-0.58***	0.46**	-0.39*	0.40*	-0.32	-0.38*	0.52**	0.18	0.41*	-0.46**	0.54**	0.52**	0.21	0.50**	0.18	0.08	0.11	0.14
		NPP	-0.82***	0.55**	-0.66***	0.34	-0.43*	-0.34	0.68***	0.26	0.49**	-0.81***	0.51**	0.64***	0.26	0.55**	0.23	0.01	0.09	0.24
	Soil fertility	Soil fertility PC 1	-0.63***	0.30	-0.55**	0.12	-0.52**	-0.26	0.47**	0.14	0.38*	-0.65***	0.17	0.43*	0.21	0.54**	0.16	0.10	0.19	0.45*
		Soil TN	-0.71***	0.38*	-0.59***	0.17	-0.53**	-0.32	0.53**	0.19	0.43*	-0.72***	0.25	0.47**	0.22	0.56***	0.14	0.07	0.13	0.36*
		Soil TC	-0.58***	0.33	-0.52**	0.21	-0.54**	-0.26	0.50**	0.15	0.41*	-0.65***	0.22	0.47**	0.26	0.58***	0.22	0.15	0.18	0.49**
		Soil OC	-0.71***	0.36*	-0.62***	0.17	-0.53**	-0.29	0.55**	0.15	0.43*	-0.75***	0.27	0.47**	0.23	0.57***	0.14	0.04	0.17	0.40*
		Soil TP	-0.348312	0.0435075	-0.317408	-0.11193	-0.35*	-0.0975997	0.185481	0.0421707	0.115067	-0.303542	-0.138236	0.160206	0.0833832	0.303019	0.0886915	0.102927	0.246428	0.44*
	Soil pH		0.66***	-0.35	0.53**	-0.32	0.39*	0.39*	-0.48**	-0.17	-0.43*	0.54**	-0.32	-0.43*	-0.05	-0.48**	-0.13	0.09	-0.12	-0.18
	Soil mineral	Soil mineral PC 1	-0.47**	0.07	-0.34	-0.19	-0.34	-0.10	0.28	0.11	0.10	-0.33	-0.04	0.18	-0.03	0.22	0	0.07	0.08	0.29
		Silt	-0.40*	0.0919348	-0.337062	-0.192099	-0.43*	-0.00393723	0.240239	0.102918	0.0215363	-0.301097	-0.07254	0.137948	-0.0326749	0.188572	0.0188916	0.185513	0.0145949	0.327255
		Sand	0.40*	-0.0902492	0.33582	0.201309	0.43*	0.0126284	-0.233691	-0.107798	-0.0168053	0.298392	0.0878405	-0.130271	0.0393326	-0.18941	-0.0261114	-0.195713	-0.0277342	-0.340434
		Soil extractable Fe	-0.132261	-0.211471	0.0367527	-0.0338161	0.0797641	-0.0229715	-0.0328913	-0.105292	0.144189	0.0545481	-0.0216818	0.0285158	-0.0859718	0.0334031	-0.165332	-0.329878	-0.0506888	-0.147347
		Soil extractable Al	-0.64***	0.214426	-0.47**	-0.202096	-0.306437	-0.303832	0.48**	0.223893	0.186091	-0.53**	0.0471402	0.290474	0.0331243	0.318574	0.0913377	0.0959081	0.278682	0.40*
Subsoil	Historical T anomaly		0.39*	0.3	0.32	0.52**	0.0181241	0.57***	0.41*	-0.205229	0.51**	0.49**	0.47**	0.32479	0.11343	0.36*	0.105642	-0.175179	-0.129031	-0.131855
	Contemporary climate	Contemporary climate PC 1	0.213185	0.29	0.19	0.35	-0.01	0.63***	0.46**	-0.17	0.38*	0.22	0.46**	0.39*	0.01	0.38*	0.16	-0.26	-0.18	-0.0536663
		MAP	0.12891	0.279666	0.153679	0.2521	0.0191617	0.55**	0.46**	-0.0900248	0.103742	0.128401	0.38*	0.37*	-0.0344814	0.38*	0.156939	-0.277946	-0.145669	-0.0180222
		MAT	-0.307499	-0.310011	-0.245213	-0.46**	0.01869	-0.61***	-0.40*	0.230531	-0.44*	-0.35*	-0.51**	-0.38*	-0.0962296	-0.36*	-0.0808533	0.245243	0.169998	0.12127
		Aridity index	0.174373	0.28156	0.157431	0.305293	-0.00703597	0.61***	0.46**	-0.144342	0.183823	0.177181	0.44*	0.37*	-0.0116145	0.36*	0.167962	-0.243147	-0.170655	-0.0204106
		Soil water content	0.19	0.27	0.16	0.32	-0.03	0.64***	0.45**	-0.19	0.2	0.2	0.44*	0.37*	0	0.37*	0.19	-0.24	-0.2	-0.02
	Vegetation	Vegetation PC 1	0.198188	0.36*	0.216554	0.36*	0.00595862	0.57***	0.45**	-0.151357	0.228146	0.179232	0.49**	0.38*	0.00345185	0.36*	0.0825901	-0.277717	-0.122104	-0.0600664
		Plant SR	0.0107887	0.170472	-0.0672757	0.130826	-0.226613	0.52**	0.319144	-0.191477	0.034186	-0.048175	0.40*	0.206663	-0.0918958	0.135767	0.313371	-0.0270988	-0.0997532	0.260879
		Plant AGB	0.31082	0.44*	0.41*	0.45**	0.213947	0.41*	0.43*	-0.0305996	0.35*	0.302437	0.47**	0.315589	0.102918	0.37*	-0.202328	-0.327381	0.00816229	-0.34865
		NPP	0.199479	0.320804	0.226626	0.36*	0.0353572	0.54**	0.43*	-0.163731	0.213541	0.213966	0.42*	0.45*	0.00316119	0.43*	0.0882289	-0.36*	-0.208538	-0.0808755
	Soil fertility	Soil fertility PC 1	-0.066996	-0.0253467	0.0585017	-0.0945675	-0.142993	0.101381	0.155252	0.15998	-0.0988392	0.159657	-0.0921752	-0.0988613	-0.329523	-0.105657	0.209883	0.143527	0.145027	0.149665
		Soil TN	-0.084892	0.0288715	-0.0114971	-0.0765366	-0.150067	0.26553	0.193992	0.0725668	-0.00545969	0.10491	-0.0248065	0.0268593	-0.251155	-0.0640621	0.0772878	-0.0474904	0.0418534	-0.026049
		Soil TC	-0.060395	-0.0462605	0.203448	-0.0331303	-0.0435731	-0.262578	0.0586166	0.324339	-0.343495	0.140048	-0.212278	-0.189131	-0.46**	-0.170948	0.233949	0.1981	0.131857	0.226385
		Soil OC	-0.130581	0.00755013	-0.0450597	-0.109632	-0.171356	0.25237	0.181276	0.0501756	-0.0346112	0.0557707	0.0138481	-0.0557922	-0.234567	-0.110635	0.104437	0.0272768	0.0175884	0.0133858
		Soil TP	0.0840679	-0.0987871	0.0888511	-0.0907251	-0.0910345	-0.00905489	0.0517749	0.12306	0.0265495	0.265057	-0.122374	-0.151268	-0.161085	-0.00462291	0.336442	0.38*	0.35*	0.36*
	Soil pH		0.0401253	-0.18612	0.0552368	0.0193571	0.0651265	-0.38*	-0.268983	0.231967	-0.165285	0.067606	-0.303148	-0.197522	0.0525559	-0.0866955	0.186711	0.51**	0.259233	0.36*
	Soil mineral	Soil mineral PC 1	0.39*	0.121715	0.41*	0.299356	0.159148	-0.210433	0.120102	0.007683	-0.00949483	0.44*	0.0919942	0.119009	-0.343876	0.144946	0.134336	0.164353	-0.15957	0.43*
		Silt	0.39*	0.125229	0.42*	0.302282	0.163379	-0.209858	0.121136	0.00464603	-0.00514453	0.45*	0.0938655	0.122502	-0.340453	0.148307	0.131767	0.161095	-0.15977	0.43*
		Sand	-0.39*	-0.122074	-0.41*	-0.300477	-0.160026	0.209756	-0.119821	-0.00648133	0.0116795	-0.44*	-0.095658	-0.121311	0.343891	-0.144079	-0.132518	-0.163418	0.164937	-0.43*
		Soil extractable Fe	-0.42*	-0.2676	-0.268759	-0.27919	-0.35*	-0.0869125	-0.0518538	0.29313	-0.149775	-0.193974	-0.38*	-0.40*	-0.236303	-0.172152	0.30368	0.290326	0.38*	0.307982
		Soil extractable Al	-0.187279	-0.122033	-0.246771	-0.15363	-0.322636	0.171115	0.16453	0.0870823	0.0681424	-0.0460681	0.0801269	-0.168218	-0.219378	-0.210613	0.255111	0.241972	0.171282	0.256041
			Shannon of oligotrophic bacterial taxa							Shannon of copiotrophic bacterial taxa							Shannon of archaeal phyla
			Actinobacteria	Acidobacteria	Chloroflexi	Alphaproteobacteria	Armatimonadetes	Nitrospirae	Verrucomicrobia	Planctomycetes	Bacteroidetes	Gemmatimonadetes	Betaproteobacteria	Gammaproteobacteria	Firmicutes	Rare and unclassified bacteria	Crenarchaeota	Euryarchaeota	Parvarchaeota	Rare and unclassified archaea
Topsoil	Historical T anomaly		-0.22	-0.1	-0.44*	-0.53**	-0.39*	-0.66***	-0.60***	0.50**	0.48**	0.45**	0.55**	0.66***	0.14	0.36*	-0.36*	0.37*	0.37*	0.55**
	Contemporary climate	Contemporary climate PC 1	-0.24	0.05	-0.65***	-0.80***	-0.63***	-0.58***	-0.83***	0.38*	0.31	0.24	0.62***	0.77***	0.44*	0.2	-0.42*	0.22	0.39*	0.71***
		MAP	-0.233923	0.0771903	-0.65***	-0.76***	-0.61***	-0.44*	-0.80***	0.302874	0.193665	0.124614	0.57***	0.72***	0.53**	0.126361	-0.318716	0.117106	0.317392	0.70***
		MAT	0.276162	0.0584197	0.578***	0.72***	0.54**	0.68***	0.74***	-0.47**	-0.40*	-0.39*	-0.62***	-0.73***	-0.219357	-0.303617	0.48**	-0.311633	-0.44*	-0.65***
		Aridity index	-0.231192	0.0631661	-0.66***	-0.81***	-0.64***	-0.54**	-0.83***	0.36*	0.270577	0.193822	0.58***	0.75***	0.48**	0.17731	-0.42*	0.184664	0.37*	0.70***
		Soil water content	-0.2	0.1	-0.62***	-0.81***	-0.62***	-0.57***	-0.82***	0.35*	0.32	0.21	0.60***	0.76***	0.46**	0.18	-0.42*	0.23	0.39*	0.68***
	Vegetation	Vegetation PC 1	-0.28	0.01	-0.72***	-0.81***	-0.62***	-0.49**	-0.83***	0.37*	0.26	0.28	0.65***	0.76***	0.44*	0.19	-0.45**	0.12	0.43*	0.78***
		Plant SR	-0.273632	-0.0835829	-0.64***	-0.83***	-0.64***	-0.50**	-0.74***	0.35*	0.153872	0.16394	0.40*	0.52**	0.41*	0.0970815	-0.59***	0.00811585	0.38*	0.53**
		Plant AGB	-0.197838	0.0122768	-0.56***	-0.51**	-0.38*	-0.290877	-0.55**	0.218316	0.252191	0.39*	0.57***	0.66***	0.290352	0.266736	-0.178155	0.197076	0.40*	0.70***
		NPP	-0.255027	0.0826988	-0.67***	-0.77***	-0.59***	-0.48**	-0.85***	0.39*	0.270561	0.181595	0.70***	0.79***	0.44*	0.136271	-0.39*	0.109409	0.36*	0.80***
	Soil fertility	Soil fertility PC 1	-0.17	-0.06	-0.60***	-0.57***	-0.64***	-0.61***	-0.57***	0.33	0.25	0.16	0.21	0.55**	0.41*	0.33	-0.49**	0.11	0.11	0.47**
		Soil TN	-0.233937	-0.0575664	-0.65***	-0.62***	-0.68***	-0.63***	-0.66***	0.36*	0.249564	0.186069	0.326471	0.62***	0.41*	0.301857	-0.50**	0.060293	0.125993	0.60***
		Soil TC	-0.159852	-0.0137625	-0.56***	-0.53**	-0.62***	-0.58***	-0.54**	0.338164	0.308764	0.0997872	0.2175	0.56***	0.45**	0.36*	-0.46**	0.107942	0.0694676	0.43*
		Soil OC	-0.203189	-0.0226387	-0.65***	-0.66***	-0.68***	-0.62***	-0.68***	0.35*	0.275986	0.17393	0.345855	0.63***	0.42*	0.298467	-0.56***	0.0859742	0.209601	0.59***
		Soil TP	-0.0242691	-0.137561	-0.39*	-0.291903	-0.39*	-0.46**	-0.226284	0.157777	0.0928575	0.15751	-0.136703	0.217991	0.223895	0.293721	-0.303447	0.157138	-0.00110615	0.0929995
	Soil pH		0.47**	0.07	0.40*	0.63***	0.52**	0.50**	0.61***	-0.24	-0.14	-0.3	-0.56***	-0.59***	-0.31	-0.09	0.27	-0.09	-0.41*	-0.62***
	Soil mineral	Soil mineral PC 1	-0.19	-0.1	-0.37*	-0.38*	-0.41*	-0.50**	-0.42*	0.22	0.05	0.22	0.16	0.37*	0.02	0.16	-0.42*	0.06	0.11	0.28
		Silt	-0.210767	-0.0904273	-0.345769	-0.324456	-0.42*	-0.45**	-0.342852	0.189598	-0.0244688	0.171809	0.0875505	0.30205	0.0758345	0.135637	-0.37*	0.0310041	-0.00860894	0.20788
		Sand	0.206874	0.105409	0.35*	0.326053	0.42*	0.46**	0.34061	-0.1959	0.0296371	-0.173244	-0.0655403	-0.293039	-0.0834701	-0.144197	0.37*	-0.0468304	0.0130145	-0.203565
		Soil extractable Fe	-0.0186233	0.0831203	0.0432	0.0374365	-0.0454083	-0.10185	-0.117097	-0.0972372	0.104334	0.125644	0.177494	0.224718	-0.219513	0.0761175	-0.191076	-0.156291	0.0423409	0.120362
		Soil extractable Al	-0.17199	-0.207835	-0.54**	-0.64***	-0.47**	-0.66***	-0.62***	0.40*	0.158729	0.27189	0.258045	0.44*	0.0819145	0.181081	-0.48**	0.249097	0.36*	0.41*
Subsoil	Historical T anomaly		0.51**	0.36*	0.17	-0.01	0.02	-0.08	-0.55***	-0.1	0.36*	0.53**	0.63***	0.32	-0.18	0.14	-0.50**	-0.34	0.23	0
	Contemporary climate	Contemporary climate PC 1	0.40*	0.22	-0.09	-0.32	0.02	-0.15	-0.64***	-0.06	0.13	0.40*	0.47**	0.22	-0.11	0.15	-0.68***	-0.31	0.11	0.18
		MAP	0.304374	0.159608	-0.139946	-0.341138	0.0662948	-0.157996	-0.56***	-0.00705967	0.0457229	0.312035	0.347843	0.177752	-0.0977166	0.125001	-0.63***	-0.308887	0.0030639	0.231883
		MAT	-0.50**	-0.300713	-0.0446346	0.185953	0.0063667	0.0779661	0.66***	0.121771	-0.284865	-0.47**	-0.59***	-0.257335	0.123474	-0.147367	0.65***	0.322768	-0.188525	-0.11902
		Aridity index	0.38*	0.192587	-0.118359	-0.36*	0.0245253	-0.160863	-0.62***	-0.0444913	0.0894775	0.36*	0.42*	0.199645	-0.0998792	0.149386	-0.68***	-0.278066	0.0939154	0.18544
		Soil water content	0.39*	0.21	-0.11	-0.35*	0	-0.19	-0.62***	-0.08	0.09	0.39*	0.45**	0.22	-0.11	0.15	-0.67***	-0.28	0.14	0.17
	Vegetation	Vegetation PC 1	0.43*	0.23	-0.05	-0.29	0.06	-0.03	-0.62***	-0.05	0.14	0.37*	0.45**	0.2	-0.12	0.16	-0.69***	-0.27	0.05	0.26
		Plant SR	0.304093	-0.0416676	-0.262358	-0.42*	-0.22328	-0.19596	-0.55**	-0.136135	-0.130641	0.156787	0.177414	0.0257818	-0.00567222	0.14828	-0.60***	0.0609349	0.157745	0.212956
		Plant AGB	0.45*	0.40*	0.226351	-0.0643906	0.264569	0.271015	-0.49**	0.0626762	0.36*	0.42*	0.58***	0.330298	-0.19812	0.0819252	-0.58***	-0.40*	-0.0377803	0.167518
		NPP	0.38*	0.243065	-0.0700673	-0.266927	0.110653	-0.12766	-0.59***	-0.0618393	0.144802	0.39*	0.43*	0.169572	-0.108847	0.181561	-0.63***	-0.37*	0.0169948	0.29876
	Soil fertility	Soil fertility PC 1	-0.05	-0.18	0.05	0.06	-0.05	-0.31	-0.02	0.14	0.03	0.06	-0.07	0.07	-0.36*	0.12	0.15	-0.12	-0.09	-0.18
		Soil TN	0.0354795	-0.155556	-0.050872	-0.101766	-0.0455231	-0.300803	-0.250562	0.0821045	0.0627502	0.0811245	0.0310844	0.0390384	-0.300874	0.133061	-0.0563725	-0.212573	-0.0737192	-0.0376506
		Soil TC	-0.241882	-0.220444	0.198988	0.37*	0.0909572	-0.272394	0.306067	0.239976	-0.0872598	-0.0962561	-0.274427	0.0349011	-0.46**	-0.00825986	0.36*	-0.109	-0.252794	-0.125443
		Soil OC	0.03467	-0.169544	-0.0355971	-0.190966	-0.0742176	-0.280108	-0.262453	0.0736863	0.0166104	0.095673	0.0290577	0.0192068	-0.230549	0.112898	-0.0847065	-0.0729761	0.0479393	-0.0963481
		Soil TP	-0.0521113	-0.0326285	0.0961819	0.215669	-0.143243	-0.163049	0.269665	0.0734935	0.117875	0.0973294	-0.0810362	0.163979	-0.225752	0.165672	0.38*	0.0235862	-0.0502537	-0.41*
	Soil pH		-0.21	-0.03	0.13	0.58***	-0.01	0.27	0.76***	0.11	-0.03	-0.1	-0.29	-0.14	0.03	-0.14	0.76***	-0.01	-0.11	-0.37*
	Soil mineral	Soil mineral PC 1	0.15	0.2	0.33	0.39*	0.16	-0.1	0.36*	0.06	0.16	0.17	0.01	0.25	-0.36*	0.25	0.09	-0.02	-0.17	-0.02
		Silt	0.152324	0.211582	0.330672	0.39*	0.167088	-0.0939657	0.36*	0.0544587	0.162393	0.174155	0.0168569	0.249764	-0.35*	0.252391	0.0838419	-0.0176608	-0.175203	-0.0140014
		Sand	-0.149329	-0.203756	-0.324912	-0.39*	-0.165305	0.0954363	-0.36*	-0.056091	-0.154954	-0.171065	-0.0161464	-0.245805	0.36*	-0.247728	-0.0795419	0.0169	0.174964	0.015158
		Soil extractable Fe	-0.37*	-0.38*	-0.0671641	0.0373015	-0.237461	-0.139194	0.249972	0.207317	-0.108893	-0.210508	-0.42*	-0.165626	-0.0205801	0.0885012	0.48**	0.0771581	0.133213	-0.204052
		Soil extractable Al	0.00974894	-0.328011	-0.113638	-0.284302	-0.37*	-0.146498	-0.287656	0.0785929	-0.0558683	-0.0457598	-0.0572781	-0.0928159	-0.13406	0.00512246	-0.149938	0.0626507	0.243293	-0.129416
			Bray-Curtis dissimilarity of oligotrophic bacterial taxa							Bray-Curtis dissimilarity of copiotrophic bacterial taxa							Bray-Curtis dissimilarity of archaeal phyla
			Actinobacteria	Acidobacteria	Chloroflexi	Alphaproteobacteria	Armatimonadetes	Nitrospirae	Verrucomicrobia	Planctomycetes	Bacteroidetes	Gemmatimonadetes	Betaproteobacteria	Gammaproteobacteria	Firmicutes	Rare and unclassified bacteria	Crenarchaeota	Euryarchaeota	Parvarchaeota	Rare and unclassified archaea
Difference between top- and subsoil	Historical T anomaly		0.05	0.104811	0.00718833	-0.41*	0.69***	0.39*	0.0905608	0.179696	-0.296167	0.45**	-0.00899132	-0.258682	-0.37*	-0.144716	0.13743	-0.2307	-0.0160881	0.59***
	Contemporary climate	Contemporary climate PC 1	0.0036311	-0.03	0.02	-0.34	0.65***	0.45**	-0.0351872	0.152596	-0.3	0.47**	-0.05	0.00745609	-0.24	-0.0145355	0.234113	-0.16	0.13	0.79***
		MAP	-0.0125029	-0.0438384	0.0147965	-0.306245	0.54**	0.41*	-0.0739508	0.137396	-0.250705	0.41*	-0.081094	0.129821	-0.170645	0.0389527	0.194747	-0.0958503	0.155431	0.79***
		MAT	-0.0481192	-0.0543762	-0.0161126	0.36*	-0.70***	-0.43*	-0.0343465	-0.160257	0.290059	-0.50**	-0.0277778	0.177368	0.35*	0.0969234	-0.246886	0.238204	-0.106839	-0.68***
		Aridity index	-0.0189997	-0.0487563	0.011787	-0.326691	0.62***	0.44*	-0.0619194	0.130649	-0.293996	0.45**	-0.0682765	0.0550018	-0.208844	0.0155678	0.236194	-0.152856	0.137485	0.79***
		Soil water content	-0.02	-0.05	0.04	-0.32	0.65***	0.46**	-0.05	0.17	-0.31	0.47**	-0.06	0.03	-0.2	0.01	0.21	-0.15	0.12	0.78***
	Vegetation	Vegetation PC 1	0.0150869	0.0762413	0.0142665	-0.340647	0.60***	0.46**	-0.010973	0.21108	-0.268886	0.47**	0.0128071	-0.0704161	-0.249118	0.0299864	0.311596	-0.142614	0.259166	0.74***
		Plant SR	0.155625	-0.0213719	0.158672	-0.0515279	0.65***	0.54**	-0.0305939	0.124034	-0.222397	0.64***	0.191911	0.0195817	-0.010848	0.202034	0.41*	-0.304953	0.271868	0.54**
		Plant AGB	-0.13346	0.181765	-0.137069	-0.50**	0.31416	0.220547	-0.0297367	0.191488	-0.170437	0.175609	-0.112244	-0.24616	-0.43*	-0.11356	0.200718	0.0629056	0.172885	0.58***
		NPP	0.00997541	0.0469617	0.00835657	-0.341263	0.59***	0.44*	0.0262415	0.230043	-0.297741	0.41*	-0.0456693	0.0228507	-0.22314	-0.0127049	0.206214	-0.12082	0.228502	0.79***
	Soil fertility difference	Soil fertility PC 1	-0.313266	-0.172762	-0.257908	-0.50**	0.335757	0.145112	0.0214405	-0.0723924	-0.339251	0.0111352	-0.345688	-0.147024	-0.46**	-0.0589488	-0.0151046	-0.40*	-0.178167	0.43*
		Soil TN	-0.338183	-0.180574	-0.282927	-0.52**	0.257077	0.0241204	0.0647405	-0.141057	-0.36*	-0.07461	-0.39*	-0.17318	-0.48**	-0.0614578	-0.0729606	-0.40*	-0.23051	0.283723
		Soil TC	-0.144465	-0.138681	-0.0169415	-0.37*	0.44*	0.36*	-0.0719594	0.126202	-0.23823	0.204596	-0.232852	0.00406838	-0.317819	-0.0585565	0.0993037	-0.20282	-0.0673596	0.66***
		Soil OC	-0.277117	-0.204705	-0.269307	-0.53**	0.347454	0.0864848	0.066646	-0.1036	-0.31675	0.00475377	-0.333342	-0.177601	-0.52**	-0.112611	-0.0506128	-0.39*	-0.203252	0.42*
		Soil TP	-0.35*	-0.0794854	-0.345521	-0.325353	0.146208	0.0573563	0.012162	-0.130606	-0.275992	-0.0824494	-0.25783	-0.174824	-0.273541	0.0416507	-0.0298687	-0.45*	-0.116795	0.171636
	Soil pH difference		-0.257625	0.0476351	0.0345869	0.0530185	-0.255725	0.0361775	-0.015766	0.0563179	-0.223549	-0.260357	-0.19082	0.00367495	0.177296	-0.0131955	-0.00383691	0.209365	0.0746881	0.0444023
	Soil mineral difference	Soil mineral PC 1	-0.048853	0.097636	0.113215	-0.110228	0.174935	0.0596608	0.164447	0.257914	0.0295643	0.114278	0.0613806	-0.0867485	-0.325322	-0.018124	0.203273	0.0139719	0.0388219	0.140738
		Silt	-0.0191893	-0.171903	0.0463285	-0.0382928	0.137756	0.0718767	-0.00141	0.00182575	0.0462246	0.073698	0.0303042	-0.0160102	-0.285517	-0.0108112	0.114887	-0.0082752	-0.128601	0.190151
		Sand	-0.199008	-0.0825129	-0.282423	-0.24324	-0.0411441	-0.248697	0.279107	-0.216925	-0.327201	-0.0120629	-0.216421	-0.210743	-0.104939	-0.0445907	-0.104387	-0.151354	0.0688962	-0.153259
		Soil extractable Fe	-0.137406	0.293906	0.0338843	-0.264494	0.182865	-0.0946052	0.36*	0.34808	-0.155166	0.0628073	-0.0621911	-0.308797	-0.46**	-0.116379	0.200517	-0.0710516	0.231119	0.0120894
		Soil extractable Al	-0.133185	0.12085	0.0505329	-0.20427	0.168714	0.0134668	0.337847	0.265225	-0.0464724	0.187833	0.051734	-0.0964138	-0.302195	0.0338793	0.211751	0.00757105	0.0733063	0.0980052
			Weighted Unifrac dissimilarity of oligotrophic bacterial taxa							Weighted Unifrac dissimilarity of copiotrophic bacterial taxa							Weighted Unifrac dissimilarity of archaeal phyla
			Actinobacteria	Acidobacteria	Chloroflexi	Alphaproteobacteria	Armatimonadetes	Nitrospirae	Verrucomicrobia	Planctomycetes	Bacteroidetes	Gemmatimonadetes	Betaproteobacteria	Gammaproteobacteria	Firmicutes	Rare and unclassified bacteria	Crenarchaeota	Euryarchaeota	Parvarchaeota	Rare and unclassified archaea
Difference between top- and subsoil	Historical T anomaly		0.223473	0.135906	-0.267433	-0.35*	0.194898	0.107847	-0.46**	0.104951	0.00957365	0.0459081	-0.0709114	-0.0384388	0.0327959	-0.212399	0.0815694	-0.129465	0.35*	0.50**
	Contemporary climate	Contemporary climate PC 1	0.23	-0.0585149	-0.15	-0.51**	0.15	-0.00105456	-0.55**	0.02	-0.13	-0.09	-0.0467094	0.161764	0.27017	0.0260223	0.27	-0.07	0.37*	0.70***
		MAP	0.214182	-0.146992	-0.0740262	-0.52**	0.0851091	-0.0543686	-0.49**	0.0107755	-0.167482	-0.148543	-0.0428606	0.232904	0.35*	0.132056	0.299362	-0.0544073	0.293505	0.66***
		MAT	-0.253089	-0.0928892	0.253385	0.42*	-0.17952	-0.0734104	0.58***	-0.0643478	0.00859876	0.0138428	0.0359795	-0.0274525	-0.113989	0.123342	-0.163146	0.117737	-0.38*	-0.62***
		Aridity index	0.218971	-0.0977604	-0.131408	-0.51**	0.139045	-0.0236139	-0.54**	-0.00239683	-0.160327	-0.116243	-0.0508657	0.187187	0.304323	0.0642235	0.278373	-0.062647	0.35*	0.71***
		Soil water content	0.2	-0.07	-0.12	-0.50**	0.17	0.02	-0.53**	0	-0.16	-0.07	-0.05	0.16	0.27	0.03	0.28	-0.04	0.39*	0.70***
	Vegetation	Vegetation PC 1	0.283364	-0.000348571	-0.173972	-0.53**	0.0650431	-0.00582847	-0.57***	0.074511	-0.0837292	-0.1496	-0.00694144	0.144585	0.277228	0.0890476	0.250216	-0.0847609	0.38*	0.67***
		Plant SR	0.317461	0.0102105	-0.133813	-0.340114	0.235577	0.173568	-0.47**	0.122347	-0.143788	0.0454911	0.182377	0.161751	0.266009	0.09246	0.253023	0.0123787	0.47**	0.68***
		Plant AGB	0.20213	0.0693631	-0.21464	-0.53**	-0.159895	-0.153327	-0.48**	0.00552549	0.0468376	-0.237348	-0.172372	-0.0182266	0.151119	0.122457	0.182066	-0.17394	0.205098	0.39*
		NPP	0.220779	-0.0684755	-0.113517	-0.52**	0.0799377	-0.0389864	-0.54**	0.0636451	-0.110686	-0.196032	-0.0334005	0.215309	0.29506	0.0261302	0.216239	-0.0653491	0.327517	0.66***
	Soil fertility difference	Soil fertility PC 1	-0.0883276	-0.39*	-0.234285	-0.48**	0.0298018	-0.29446	-0.327504	-0.141301	-0.183806	-0.45*	-0.40*	0.270621	0.260946	0.207062	0.0792818	-0.36*	0.0808534	0.45**
		Soil TN	-0.14412	-0.42*	-0.202279	-0.47**	-0.0124735	-0.40*	-0.196854	-0.169824	-0.226112	-0.48**	-0.39*	0.222145	0.139789	0.106138	0.0458739	-0.351047	0.0228594	0.281596
		Soil TC	0.0152408	-0.255028	-0.100141	-0.36*	0.0455456	-0.0927863	-0.47**	0.0581361	-0.0520342	-0.159953	-0.35*	0.327684	0.323809	0.266602	0.285955	-0.148523	0.266232	0.68***
		Soil OC	-0.0862457	-0.43*	-0.218393	-0.47**	0.0625933	-0.313589	-0.271042	-0.123182	-0.179957	-0.45*	-0.340203	0.232308	0.185004	0.109193	0.0289795	-0.329832	-0.0110807	0.347064
		Soil TP	-0.0904494	-0.252074	-0.322544	-0.41*	0.0200109	-0.225038	-0.240012	-0.27759	-0.184449	-0.50**	-0.343847	0.182966	0.310343	0.289025	-0.082688	-0.44*	0.02171	0.317941
	Soil pH difference		-0.23758	-0.0564606	0.115189	0.16637	-0.119854	0.0469239	0.116704	-0.102505	-0.282202	-0.246177	-0.182485	-0.0692981	-0.282988	-0.207896	-0.00795159	0.0624023	0.173693	0.213897
	Soil mineral difference	Soil mineral PC 1	-0.0934505	0.100859	0.039092	-0.238763	0.0638281	-0.126015	-0.25868	0.195345	0.0859326	-0.130919	0.0126922	0.116314	-0.0373176	-0.00963482	0.0515069	0.044408	0.0495686	0.084897
		Silt	-0.0762068	-0.0841348	0.0823041	-0.180315	0.0374634	-0.124055	-0.275453	0.160962	0.0720741	-0.121008	0.0485081	0.145632	-0.112851	-0.0331755	-0.0170923	0.125164	-0.139151	0.0948648
		Sand	-0.112139	-0.215352	-0.199679	-0.122211	-0.0388375	-0.224423	0.39*	-0.40*	-0.175598	-0.148374	-0.00803735	-0.276374	-0.0488985	-0.204576	0.0194633	-0.24356	-0.0709716	-0.151029
		Soil extractable Fe	-0.08336	0.129333	-0.109405	-0.308327	0.0987734	-0.265589	-0.0586321	-0.00842025	-0.0492871	-0.292175	-0.0648533	-0.0657423	0.013211	-0.0486315	0.024025	-0.158709	0.05822	-0.011839
		Soil extractable Al	-0.193475	0.102135	-0.00779673	-0.3079	0.0283925	-0.151623	-0.141118	0.128805	0.0974296	-0.0917104	0.0422404	0.0573792	-0.0421086	-0.0925581	0.154791	-0.0187586	0.174445	0.0552648
Historical T anomaly, historical temperature anomaly since Last Glacial Maximum; MAP, mean annual precipitation; MAT, mean annual temperature; SR, species richness; AGB, aboveground biomass; NPP, net primary productivity; TN, total nitrogen; TC, total carbon; OC, organic carbon; TP, total phosphorus; Fe, iron; Al, aluminum.
PD,phylogenetic diversity; Shannon,Shannon-Wiener diversity; Bray-Curtis and Weighted Unifrac dissimilarity represent the taxonomic and phylogenetic dissimilarity between top- and subsoil microbial community.
The one, two and three asterisks mean significant correlation at a level of p < 0.05, p < 0.01, and p < 0.001, respectively.
